# Supplementary material for: Chromatin accessibility of circulating CD8+ T cells predicts treatment response to PD-1 blockade in patients with gastric cancer
Source: Nat Commun. 2021 Feb 12;12:975. doi: 10.1038/s41467-021-21299-w (PMC7881150; doi:10.1038/s41467-021-21299-w)
Supplement: Supplementary file 4 — Supplementary Data 1 [file 41467_2021_21299_MOESM4_ESM.xlsx]

## Sheet: Sheet1
Normalization control list
Control ID	Chromosome	Start	End	Symbol	Annotation
C1	chr2	198317581	198319004	COQ10B	Promoter, TSS
C2	chr10	97453104	97454237	TCTN3	5' UTR
C3	chr3	93698438	93699698	ARL13B	Promoter, TSS
C4	chr7	44121720	44122668	POLM	Promoter, TSS
C5	chr7	124569281	124570400	POT1	Promoter, TSS
C6	chr11	124980971	124982078	TMEM218	Promoter, TSS
C7	chr5	112311713	112313144	DCP2	Promoter, TSS
C8	chr12	49503923	49504972	LMBR1L	5' UTR
C9	chr11	73881841	73882696	PPME1	Promoter, TSS
C10	chr12	57039601	57040435	ATP5F1B	Promoter, TSS
C11	chr5	149339838	149340820	SLC26A2	Promoter, TSS
C12	chr3	127842341	127843211	RUVBL1	Promoter, TSS
C13	chr16	72042308	72043066	DHODH	Promoter, TSS
C14	chr2	197503899	197504911	CCDC150	Promoter, TSS
C15	chr10	99446579	99447600	AVPI1	Promoter, TSS
C16	chr12	54718365	54719307	COPZ1	Promoter, TSS
C17	chr5	68462420	68463306	CCNB1	Promoter, TSS
C18	chr20	13619031	13620136	TASP1	Promoter, TSS
C19	chr19	33462571	33463350	CEP89	Promoter, TSS
C20	chr19	104359038	104360317	TDG	Promoter, TSS
C21	chr8	74883696	74885141	ELOC	promoter, TSS
C22	chr3	186287767	186289030	DNAJB11	promoter, TSS
C23	chr3	99979029	99980513	TBC1D23	5’ UTR
C24	chr4	141444608	141446084	ELMOD2	promoter, TSS
C25	chr14	45603137	45604667	FKBP3	promoter, TSS
C26	chr7	102003917	102004669	LOC100630923	promoter, TSS
C27	chr9	131842917	131843849	DOLPP1	promoter, TSS
C28	chr12	54120913	54121840	CALCOCO1	promoter, TSS
C29	chr14	23398267	23399495	LOC101926933	promoter, TSS
C30	chr16	2205033	2205927	SNHG19	promoter, TSS
C31	chr20	60813046	60813770	OSBPL2	promoter, TSS
C32	chr2	216176146	216177543	ATIC	5’ UTR
C33	chr1	202317372	202318359	PPP1R12B	promoter, TSS
C34	chr7	149535044	149536019	ZNF862	promoter, TSS
C35	chr14	53257625	53258794	GNPNAT1	5’ UTR
C36	chr7	23338269	23339795	MALSU1	promoter, TSS
C37	chr17	46124877	46126026	NFE2L1	promoter, TSS
C38	chr15	100273047	100274120	LYSMD4	promoter, TSS
C39	chr1	36614610	36615677	TRAPPC3	promoter, TSS
C40	chr3	66270564	66271965	SLC25A26	promoter, TSS
C41	chrX	119763449	119764519	C1GALT1C1	promoter, TSS
C42	chr14	73924904	73925758	NUMB	promoter, TSS
C43	chr10	104004821	104005489	GBF1	promoter, TSS
C44	chr20	23338203	23339458	LINC01431	promoter, TSS
C45	chr7	56173782	56174973	CHCHD2	promoter, TSS
C46	chr3	127770514	127771610	SEC61A1	promoter, TSS
C47	chr6	170893029	170894413	PDCD2	promoter, TSS
C48	chr2	27008384	27009106	CENPA	promoter, TSS
C49	chr13	25875227	25876522	NUP58	5’ UTR
C50	chr3	14692665	14693838	CCDC174	promoter, TSS
C51	chr20	5093144	5094245	TMEM230	promoter, TSS
C52	chr6	88299162	88300219	RARS2	promoter, TSS
C53	chr12	58145785	58146823	CDK4	promoter, TSS
C54	chr6	111279278	111280465	GTF3C6	5’ UTR
C55	chr1	155278181	155278987	FDPS	promoter, TSS
C56	chr4	185654644	185655789	CENPU	promoter, TSS
C57	chr10	13203033	13203924	MCM10	promoter, TSS
C58	chr2	219575276	219576173	TTLL4	5’ UTR
C59	chr6	170615298	170616376	FAM120B	promoter, TSS
C60	chr17	1419528	1420391	INPP5K	promoter, TSS
C61	chr14	32030013	32031121	NUBPL	promoter, TSS
C62	chr20	43150146	43151236	SERINC3	promoter, TSS
C63	chr19	36504997	36505620	LOC101927572	promoter, TSS
C64	chr7	150075855	150076741	ZNF775	promoter, TSS
C65	chr18	39534461	39535915	PIK3C3	promoter, TSS
C66	chr9	35111101	35111979	FAM214B	promoter, TSS
C67	chr20	49126527	49127249	PTPN1	promoter, TSS
C68	chr20	33264551	33265369	PIGU	5’ UTR
C69	chr9	127905442	127906255	SCAI	promoter, TSS
C70	chr11	61891126	61891809	INCENP	promoter, TSS
C71	chr12	49463427	49464134	RHEBL1	promoter, TSS
C72	chr19	11456825	11457389	CCDC159	promoter, TSS
C73	chr12	110939483	110940450	VPS29	promoter, TSS
C74	chrX	77150435	77151643	MAGT1	promoter, TSS
C75	chr6	49430355	49431624	MUT	promoter, TSS
C76	chr1	203764424	203765127	ZC3H11A	5’ UTR
C77	chr3	128902187	128903439	CNBP	promoter, TSS
C78	chr2	85822301	85823256	RNF181	promoter, TSS
C79	chr9	95055786	95056422	IARS	promoter, TSS
C80	chr7	54826380	54827704	LOC100996654	promoter, TSS
C81	chr14	24604884	24605759	PSME1	promoter, TSS
C82	chr1	156163433	156164078	SLC25A44	promoter, TSS
C83	chr17	7835138	7835885	CNTROB	promoter, TSS
C84	chr9	115983271	115983998	FKBP15	promoter, TSS
C85	chr18	21082699	21083898	RMC1	promoter, TSS
C86	chr2	69663818	69665064	NFU1	5’ UTR
C87	chr3	50396620	50397330	TMEM115	promoter, TSS
C88	chr10	104263341	104264065	SUFU	promoter, TSS
C89	chr10	105991750	105992632	CFAP43	promoter, TSS
C90	chr6	31125807	31126453	CCHCR1	promoter, TSS
C91	chr16	81348085	81349128	GAN	promoter, TSS
C92	chr6	32095827	32096372	ATF6B	promoter, TSS
C93	chr12	114403635	114404675	RBM19	promoter, TSS
C94	chr2	97405416	97406226	LMAN2L	promoter, TSS
C95	chr1	203830373	203831113	SNRPE	promoter, TSS
C96	chr17	47492047	47492791	PHB	promoter, TSS
C97	chr17	35715849	35716595	ACACA	promoter, TSS
C98	chr19	36119454	36120170	RBM42	promoter, TSS
C99	chr19	39935945	39936590	SUPT5H	promoter, TSS
C100	chr7	128116567	128117071	METTL2B	promoter, TSS
C101	chr12	50419084	50419686	RACGAP1	promoter, TSS
C102	chr15	64679669	64680238	TRIP4	promoter, TSS
C103	chr3	48481320	48482057	TMA7	promoter, TSS
C104	chr19	49990391	49991067	RPL13A	promoter, TSS
C105	chr9	34178559	34179245	UBAP1	promoter, TSS
C106	chr19	11266326	11266924	SPC24	promoter, TSS
C107	chr1	54665221	54666231	CYB5RL	promoter, TSS
C108	chr22	18560359	18560921	PEX26	promoter, TSS
C109	chr12	56727306	56728289	PAN2	promoter, TSS
C110	chr17	41277224	41277747	BRCA1	promoter, TSS
C111	chr19	13858361	13858934	CCDC130	promoter, TSS
C112	chr19	5977894	5978520	RANBP3	promoter, TSS
C113	chr20	37100840	37101662	RALGAPB	promoter, TSS
C114	chr22	30234080	30234725	ASCC2	promoter, TSS
C115	chr17	27139070	27140040	FAM222B	promoter, TSS
C116	chr19	36138848	36139368	COX6B1	promoter, TSS
C117	chr7	128095471	128096320	HILPDA	promoter, TSS
C118	chr19	11708005	11708637	ZNF627	promoter, TSS
C119	chr17	26971797	26972686	KIAA0100	promoter, TSS
C120	chr2	172864231	172865374	METAP1D	promoter, TSS
C121	chr20	1098917	1099591	PSMF1	promoter, TSS
C122	chr20	37590596	37591507	DHX35	promoter, TSS
C123	chr19	51611543	51612188	CTU1	promoter, TSS
C124	chr12	51477051	51477666	CSRNP2	promoter, TSS
C125	chr7	44240271	44240926	YKT6	promoter, TSS
C126	chr15	59396962	59397699	CCNB2	promoter, TSS
C127	chr2	73963997	73964995	TPRKB	promoter, TSS
C128	chr3	48754468	48754973	IP6K2	promoter, TSS
C129	chr10	105156089	105156683	PDCD11	promoter, TSS
C130	chrX	118986796	118987387	UPF3B	promoter, TSS
C131	chr7	102937440	102938298	PMPCB	promoter, TSS
C132	chr19	54605926	54606340	NDUFA3	promoter, TSS
C133	chr2	55920623	55921389	PNPT1	promoter, TSS
C134	chr20	44044468	44044977	PIGT	promoter, TSS
C135	chr17	57784612	57785199	PTRH2	promoter, TSS
C136	chr1	43311917	43312416	ZNF691	promoter, TSS
C137	chr12	121018994	121019692	POP5	promoter, TSS
C138	chr2	234762839	234763530	HJURP	promoter, TSS
C139	chr19	18668397	18668838	KXD1	promoter, TSS
C140	chr19	53465796	53466656	ZNF816-ZNF321P	promoter, TSS
C141	chr12	57881460	57882173	MARS	promoter, TSS
C142	chr19	45873666	45874137	ERCC2	promoter, TSS
C143	chr19	58360995	58361445	ZNF587	promoter, TSS
C144	chr22	35795763	35796265	MCM5	promoter, TSS
C145	chr12	124118029	124118558	GTF2H3	promoter, TSS
C146	chr19	1039781	1040256	ABCA7	promoter, TSS
C147	chr1	6259411	6259954	RPL22	promoter, TSS
C148	chr18	47900993	47901758	SKA1	promoter, TSS
C149	chr1	44440063	44440782	ATP6V0B	5’ UTR
C150	chr1	26758482	26759032	DHDDS	promoter, TSS
C151	chr22	39189835	39190462	DNAL4	promoter, TSS
C152	chr17	5094839	5095522	ZNF594	promoter, TSS
C153	chr22	23483879	23484614	RSPH14	promoter, TSS
C154	chr9	131591658	131592394	SPOUT1	promoter, TSS
C155	chr8	37707049	37707721	BRF2	promoter, TSS
C156	chr19	44079591	44080138	XRCC1	promoter, TSS
C157	chr17	56296205	56296948	MKS1	promoter, TSS
C158	chr1	44435330	44435859	DPH2	promoter, TSS
C159	chr18	55297133	55297928	LOC100505549	promoter, TSS
C160	chr22	18111305	18111995	ATP6V1E1	promoter, TSS
C161	chr1	44172842	44173445	ST3GAL3	promoter, TSS
C162	chrX	129299437	129300425	AIFM1	promoter, TSS
C163	chr11	46721735	46722555	ARHGAP1	promoter, TSS
C164	chr19	7694281	7694827	XAB2	promoter, TSS
C165	chr3	124448809	124449799	UMPS	promoter, TSS
C166	chr1	231376566	231377356	C1orf131	promoter, TSS
C167	chr19	2819568	2820267	ZNF554	promoter, TSS
C168	chr1	222763083	222763717	TAF1A-AS1	promoter, TSS
C169	chrX	48554647	48555337	SUV39H1	promoter, TSS
C170	chr20	62496100	62496814	TPD52L2	promoter, TSS
C171	chr16	2509755	2510317	TEDC2	promoter, TSS
C172	chr15	65117705	65118167	PIF1	promoter, TSS
C173	chr9	130679067	130679693	ST6GALNAC4	promoter, TSS
C174	chr19	19249083	19249488	TMEM161A	promoter, TSS
C175	chr7	127983505	127984235	RBM28	promoter, TSS
C176	chr14	100842464	100842974	WDR25	promoter, TSS
C177	chr19	17858224	17858712	FCHO1	promoter, TSS
C178	chr11	68816050	68816709	TPCN2	promoter, TSS
C179	chr1	53703996	53704524	LOC100507564	promoter, TSS
C180	chr9	35102785	35103665	STOML2	promoter, TSS
C181	chr8	145980585	145981260	ZNF251	promoter, TSS
C182	chr16	1993129	1993666	MSRB1	promoter, TSS
C183	chr9	131133302	131133896	URM1	promoter, TSS
C184	chr6	31774452	31774898	LSM2	promoter, TSS
C185	chr20	48732309	48732751	UBE2V1	promoter, TSS
C186	chr1	33502358	33502787	AK2	promoter, TSS
C187	chr22	47158220	47158853	TBC1D22A	promoter, TSS
C188	chr1	151118980	151119468	SEMA6C	promoter, TSS
C189	chr12	57940810	57941242	DCTN2	promoter, TSS
C190	chr17	73452363	73452863	TMEM94	promoter, TSS
C191	chr15	74753150	74753777	UBL7	promoter, TSS
C192	chr15	90895226	90895796	ZNF774	promoter, TSS
C193	chr20	62526139	62526683	DNAJC5	promoter, TSS
C194	chrX	9430908	9431616	TBL1X	promoter, TSS
C195	chr9	127177528	127178022	PSMB7	promoter, TSS
C196	chr1	39456512	39457243	AKIRIN1	promoter, TSS
C197	chr3	113557417	113558074	GRAMD1C	promoter, TSS
C198	chr19	57922348	57922830	ZNF17	promoter, TSS
C199	chr15	44092539	44093175	HYPK	promoter, TSS
C200	chr3	50365450	50365942	TUSC2	promoter, TSS
C201	chr6	32143699	32144130	AGPAT1	promoter, TSS
C202	chr11	3078509	3078932	CARS	promoter, TSS
C203	chr11	67236528	67237017	TMEM134	promoter, TSS
C204	chr7	152372873	152373539	XRCC2	promoter, TSS
C205	chr17	3749353	3749872	NCBP3	promoter, TSS
C206	chr20	34129573	34130131	ERGIC3	promoter, TSS
C207	chr17	71088638	71089155	SLC39A11	promoter, TSS
C208	chr20	60982173	60982776	CABLES2	promoter, TSS
C209	chr19	49954957	49955341	PIH1D1	promoter, TSS
C210	chr3	48646854	48647360	UQCRC1	promoter, TSS
C211	chr5	141258478	141259116	PCDH1	promoter, TSS
C212	chr15	75315741	75316129	PPCDC	promoter, TSS
C213	chr22	31607972	31608374	LIMK2	promoter, TSS
C214	chr17	28804115	28804621	GOSR1	promoter, TSS
C215	chr2	239228878	239229541	TRAF3IP1	promoter, TSS
C216	chr10	104192104	104192680	CUEDC2	promoter, TSS
C217	chr6	43484463	43485031	POLR1C	promoter, TSS
C218	chrX	47863242	47863782	ZNF182	promoter, TSS
C219	chr1	226270903	226271686	LINC01703	promoter, TSS
C220	chr6	33547877	33548329	BAK1	promoter, TSS
C221	chr1	27718810	27719275	GPR3	promoter, TSS
C222	chr9	97021321	97021758	ZNF169	promoter, TSS
C223	chr1	40997054	40997617	ZNF684	5’ UTR
C224	chr19	55574368	55574744	RDH13	promoter, TSS
C225	chr8	23145369	23145952	R3HCC1	promoter, TSS
C226	chr14	71067168	71067834	MED6	promoter, TSS
C227	chr12	120739834	120740290	SIRT4	promoter, TSS
C228	chr17	28443500	28443993	NSRP1	promoter, TSS
C229	chr1	38156043	38156578	C1orf109	promoter, TSS
C230	chrX	47049953	47050436	UBA1	promoter, TSS
C231	chr17	56494850	56495237	RNF43	promoter, TSS
C232	chr7	73703473	73704041	CLIP2	promoter, TSS
