# Supplementary material for: Chromatin accessibility of circulating CD8+ T cells predicts treatment response to PD-1 blockade in patients with gastric cancer
Source: Nat Commun. 2021 Feb 12;12:975. doi: 10.1038/s41467-021-21299-w (PMC7881150; doi:10.1038/s41467-021-21299-w)
Supplement: Supplementary file 5 — Supplementary Data 2 [file 41467_2021_21299_MOESM5_ESM.xlsx]

## Sheet: Sheet1
Target list
Target ID	Chromosome	Start	End	Symbol	Annotation
M01	chr12	19426717	19427323	PLEKHA5	Intron
M02	chr3	105525021	105525647	CBLB	Intron
M03	chr2	145077946	145078518	GTDC1	Intron
M04	chr4	40674840	40675527	RBM47	Intergenic
M05	chr5	110062076	110062896	TMEM232	Promoter
M06	chr9	75766438	75767040	ANXA1	Promoter
M07	chr4	81094544	81094954	PRDM8	Intergenic
M08	chr13	74289467	74290340	KLF12	Intron
M09	chr7	35762586	35763101	LOC100506725	Intergenic
M10	chr7	7984167	7984977	GLCCI1	Intergenic
M11	chr12	76371552	76372217	PHLDA1	Intergenic
M12	chr4	101960452	101960971	PPP3CA	Intron
M13	chr2	145140347	145140933	GTDC1	Intergenic
M14	chr6	135889386	135889933	LINC00271	Intron
M15	chr3	109523484	109524020	MIR4445	Intergenic
M16	chr3	105465536	105466279	CBLB	Intron
M17	chr4	36256926	36257681	LOC439933	Promoter
M18	chr3	189042301	189043047	TPRG1	TTS
M19	chr11	85534713	85535433	SYTL2	Intergenic
M20	chr13	99871034	99871786	UBAC2	Intron
M21	chr7	143072243	143073098	FAM131B	Intergenic
M22	chr5	58419377	58419920	PDE4D	Intron
M23	chr6	128292926	128293807	PTPRK	Intron
M24	chr2	161250545	161251085	RBMS1	Intron
M25	chr13	74600816	74601467	KLF12	Intron
M26	chr2	137084604	137085454	CXCR4	Intergenic
M27	chr3	71542455	71543074	FOXP1	Intron
M28	chr1	192485704	192486501	RGS1	Intergenic
M29	chr14	20801062	20801767	CCNB1IP1	Promoter
M30	chr4	102448189	102448931	FLJ20021	Intergenic
M31	chr10	6540520	6541245	PRKCQ	Intron
M32	chr1	183602686	183603277	ARPC5	Intron
M33	chr18	60087645	60088463	TNFRSF11A	Intergenic
M34	chr14	70082213	70082726	SUSD6	Intron
M35	chr5	50006858	50007607	PARP8	Intron
M36	chr4	114468552	114469125	CAMK2D	Exon
M37	chr6	137710174	137710795	OLIG3	Intergenic
M38	chr5	67575735	67576365	PIK3R1	Intron
M39	chr1	66815639	66816413	PDE4B	Intron
M40	chr1	84944781	84945643	RPF1	Intron
M41	chr8	134315289	134316163	NDRG1	Intergenic
M42	chr6	143223647	143224367	HIVEP2	Intron
M43	chr7	130920376	130920953	MKLN1	Intron
M44	chr6	130004960	130005621	ARHGAP18	Intron
M45	chr10	81082715	81083458	PPIF	Intergenic
M46	chr4	122859782	122860343	TRPC3	Intron
M47	chr12	90343531	90344571	LINC02399	TTS
M48	chr2	161284266	161284976	RBMS1	Intron
M49	chr6	36409032	36409598	PXT1	Intron
M50	chr13	41593129	41593701	ELF1	Promoter
M51	chr6	138132378	138132988	TNFAIP3	Intergenic
M52	chr8	116660226	116660896	TRPS1	Intron
M53	chr8	91639845	91640621	TMEM64	Intron
M54	chr3	95424587	95425386	MTHFD2P1	Intergenic
M55	chr12	92754202	92754753	CLLU1	Intergenic
M56	chr7	92250105	92250723	CDK6	Intron
M57	chr3	111386503	111387218	PLCXD2	Intergenic
M58	chr5	25569096	25569799	LINC02211	Intergenic
M59	chr3	150102582	150103090	TSC22D2	Intergenic
M60	chr12	75904898	75905901	KRR1	Promoter
M61	chr3	112709379	112710528	GTPBP8	Exon
M62	chr11	14436552	14437156	RRAS2	Intergenic
M63	chr6	106642940	106643882	ATG5	Intron
M64	chr3	183003467	183004223	MCF2L2	Intron
M65	chr4	104020729	104021363	BDH2	Promoter
M66	chr2	162164500	162165398	PSMD14	5' UTR
M67	chr6	131520609	131521624	AKAP7	Intron
